# Supplementary material for: Antibody to Endogenous Cardiotonic Steroid Reverses Vascular Fibrosis and Restores Vasorelaxation in Chronic Kidney Disease
Source: Int J Mol Sci. 2024 Aug 15;25(16):8896. doi: 10.3390/ijms25168896 (PMC11354990; doi:10.3390/ijms25168896)
Supplement: Supplementary file 1 [file ijms-25-08896-s001.zip]

Archive with 1 entries (1 files):
- ijms-3077672-supplementary.pdf
